# Supplementary material for: Synaptonemal complex SUMOylation is maintained by Nup60-dependent docking of Ulp1 at the nuclear periphery
Source: Cell Rep. Author manuscript; Available in PMC 2026 Jul 20. (PMC13384433; doi:10.1016/j.celrep.2026.117539)
Supplement: 2 [file NIHMS2190754-supplement-2.xlsx]

## Sheet: Summary Table S1
Table S1 - Data and results from statistical analysis for spore autonomous fluorescence analysis of recombination, spore viability assay and microscopy analysis. Related to Figures 1-4, S1-3
spore autonomous fluorescence assay
Figure 1B	spore autonomous fluorescence assay comparing WT vs NPC null mutants
Figure S1B	spore autonomous fluorescence assay comparing nup60∆ with recombination enzyme null mutants
Figure 2D	spore autonomous fluorescence assay comparing Ulp1WT-GFP with ulp1∆N-GFP mutants
Figure 2E	spore autonomous fluorescence assay comparing expression of Ulp1WT-GFP and ulp1∆N-GFP from Leu promoter
Figure 2F	spore autonomous fluorescence assay checking synthetic effects between nup60∆ and ulp1∆N-GFP
Figure 2J	spore autonomous fluorescence assay with Ulp1WT-GFP NPC tether
Figure 3H	spore autonomous fluorescence assay of Ecm11 point mutations
Figure 3I	spore autonomous fluorescence assay of E3-ligase null mutants
Figure 3J	spore autonomous fluorescence assay checking synthetic effects between nup60∆ and E3-ligase null mutants
Figure 3K	spore autonomouse fluorescence assay checking synthetic effects between nup60∆, E3-ligase null mutants and ulp1∆N-GFP
spore viability assay
Figure 1C	spore viability assay comparing WT vs NPC null mutants
Figure S1C	spore viability assay comparing nup60∆ with recombination enzyme null mutants
Figure 2K	spore viability asasay with Ulp1WT-GFP NPC tether
microscopy
Figure 1E	Quantification of Zip1 appearance and disappearance in WT and nup60∆ cells
Figure 2C	Nuclear intensity signal of Ulp1WT-GFP in WT and nup60∆ cells
Figure 4B	Nuclear intensity signal of Ulp1WT-GFP after Cdc5WT or Cdc5KD induction in ndt80∆ cells
Figure 4E	Nuclear intensity signal of Ulp1WT-GFP after Cdc5 induction with and without Ulp1-GFP tether
Figure S3B	Time resolved nuclear intensity signal of Ulp1WT-GFP in WT cells
Figure S3D	Nuclear intensity signal of Ulp1WT-GFP after Cdc5 induction in Nup60WT and nup609A cells

## Sheet: Figure 1B
Figure 1B - spore autonomous fluorescence assay comparing WT vs NPC null mutants
	Average genetic distance ± SD (cM)	p value (to wild type ref)	# of experiments	Total # tetrads	Sum of events PD:NPD:TT*	Non-disjunction events (%)
wild type	16.04 ± 0.10		3	1500	1033:3:463	0.07
nup60∆	23.55 ± 1.51	<0.0001	3	1328	752:11:564	0.08
nup2∆	18.61 ± 0.42	0.0128	3	1500	966:5:528	0.07
mlp1∆	20.75 ± 0.69	<0.0001	3	1500	912:7:580	0.07
mlp2∆	13.58 ± 1.32	0.0174	3	1500	1101:2:395	0.13
mlp1/2∆	23.14 ± 0.27	<0.0001	3	1500	823:6:647	0.94
nup42∆	14.24 ± 0.48	0.1046	3	1500	1077:1:421	0.07
seh1∆	15.01 ± 1.05	0.5608	3	1500	1059:2:438	0.07
*PD = parental ditype; NPD = non-parental ditype; TT = tetratype

## Sheet: Figure S1B
Figure S1B - spore autonomous fluorescence assay comparing nup60∆ with recombination enzyme null mutants
	Average genetic distance ± SD (cM)	p value (to wild type ref)	# of experiments	Total # tetrads	Sum of events PD:NPD:TT*	Non-disjunction events (%)
wild type	18.74 ± 1.70		3	612	402:4:205	0.163399
nup60∆	28.48 ± 4.51	0.0094	3	610	327:13:268	0.327869
mlh1∆	9.62 ± 2.98	0.0149	3	539	425:2:83	5.38033
mlh1∆ nup60∆	18.696 ± 2.11	>0.9999	3	613	424:9:172	1.30506
mus81∆	13.85 ± 1.14	0.3125	3	612	446:1:163	0.326797
mus81∆ nup60∆	30.49 ± 2.69	0.0022	3	605	314:16:270	0.826446
p value all comparisons	wild type	nup60∆	mlh1∆	mlh1∆ nup60∆	mus81∆	mus81∆ nup60∆
wild type	x
nup60∆	0.0094	x
mlh1∆	0.0149	<0.0001	x
mlh1∆ nup60∆	>0.9999	0.009	0.0155	x
mus81∆	0.3125	0.0003	0.4494	0.3222	x
mus81∆ nup60∆	0.0022	0.9392	<0.0001	0.0021	<0.0001	x
*PD = parental ditype; NPD = non-parental ditype; TT = tetratype

## Sheet: Figure 2D
Figure 2D - spore autonomous fluorescence assay comparing Ulp1WT-GFP with ulp1∆N-GFP mutants
	Average genetic distance ± SD (cM)	p value (to wild type ref)	# of experiments	Total # tetrads	Sum of events PD:NPD:TT*	Non-disjunction events (%)
wild type	17.58 ± 1.44		6	4414	2936:15:1461	0.05
Ulp1WT-GFP	17.32 ± 0.74	0.8906	3	1510	1010:5:492	0.2
ulp1∆N-GFP	23.93 ± 1.19	0.0003	3	1502	825:9:662	0.4
*PD = parental ditype; NPD = non-parental ditype; TT = tetratype

## Sheet: Figure 2E
Figure 2E - spore autonomous fluorescence assay comparing expression of Ulp1WT-GFP and ulp1∆N-GFP from Leu promoter
	Average genetic distance ± SD (cM)	p value (to wild type ref)	# of experiments	Total # tetrads	Sum of events PD:NPD:TT*	Non-disjunction events (%)
ULP1 LEU2/leu2::Ulp1WT-GFP	17.10 ± 0.53		3	1520	1019:4:495	0.13
ULP1 LEU2/leu2:ulp1∆N-GFP	20.68 ± 1.16	0.0096	3	1524	948:12:554	0.66
*PD = parental ditype; NPD = non-parental ditype; TT = tetratype

## Sheet: Figure 2F
Figure 2F - spore autonomous fluorescence assay checking synthetic effects between nup60∆ and ulp1∆N-GFP
	Average genetic distance ± SD (cM)	p value (to wild type ref)	# of experiments	Total # tetrads	Sum of events PD:NPD:TT*	Non-disjunction events (%)
wild type	16.76 ± 0.45		3	1500	1016:4:478	0.13
nup60∆	23.51 ± 1.30	0.0003	3	1504	876:12:610	0.13
nup60∆ ulp1∆N-GFP	25.25 ± 0.89	<0.0001	3	1500	884:29:582	0.33
p value all comparisons	wild type	nup60∆	nup60∆ ulp1∆N-GFP
wild type	x
nup60∆	0.0003	x
nup60∆ ulp1∆N-GFP	<0.0001	0.1399	x
*PD = parental ditype; NPD = non-parental ditype; TT = tetratype

## Sheet: Figure 2J
Figure 2J - spore autonomous fluorescence assay with Ulp1WT-GFP NPC tether
	Average genetic distance ± SD (cM)	p value (to wild type ref)	# of experiments	Total # tetrads	Sum of events PD:NPD:TT*	Non-disjunction events (%)
wild type	16.57 ± 0.67		6	2999	2031:6:956	0.2
nup60∆	24.33 ± 1.18	<0.0001	6	3000	1639:17:1338	0.2
Ulp1WT-GFP nup60∆	22.90 ± 2.31	<0.0001	6	3000	1679:23:1291	0.23
Ulp1WT-GFP nup60∆ NUP84-VH16	17.76 ± 0.79	0.7611	6	3000	1994:12:993	0.03
nup60∆ NUP84-VH16	23.79 ± 2.00	<0.0001	6	3001	1658:18:1315	0.3
Ulp1WT-GFP NUP84-VH16	17.72 ± 1.52	0.783	6	3000	1968:14:962	0.2
p value all comparisons	wild type	nup60∆	Ulp1WT-GFP nup60∆	Ulp1WT-GFP nup60∆ NUP84-VH16	nup60∆ NUP84-VH16	Ulp1WT-GFP NUP84-VH16
wild type	x
nup60∆	<0.0001	x
Ulp1WT-GFP nup60∆	<0.0001	0.989	x
Ulp1WT-GFP nup60∆ NUP84-VH16	0.7611	<0.0001	<0.0001	x
nup60∆ NUP84-VH16	<0.0001	0.5942	0.9139	<0.0001	x
Ulp1WT-GFP NUP84-VH16	0.783	<0.0001	<0.0001	>0.9999	<0.0001	x
*PD = parental ditype; NPD = non-parental ditype; TT = tetratype

## Sheet: Figure 3H
Figure 3H - spore autonomous fluorescence assay of Ecm11 point mutations
	Average genetic distance ± SD (cM)	p value (to wild type ref)	# of experiments	Total # tetrads	Sum of events PD:NPD:TT*	Non-disjunction events (%)
wild type	16.19 ± 1.53		3	1500	1028:3:467	0.13
nup60∆	25.18 ± 1.29	0.0002	3	1500	809:14:666	0.73
Ecm11-myc9	18.19 ± 1.79	0.5215	3	1501	1015:13:465	0.53
ecm11K5R/K101R-myc9	21.60 ± 2.04	0.0098	3	1500	906:11:581	0.13
nup60∆ ecm11K5R/K101R-myc9	27.62 ± 0.46	<0.0001	3	1300	676:20:593	0.85
p value all comparisons	wild type	nup60∆	Ecm11-myc9	ecm11K5R/K101R-myc9	nup60∆ ecm11K5R/K101R-myc9
wild type	x
nup60∆	0.0002	x
Ecm11-myc9	0.5215	0.0016	x
ecm11K5R/K101R-myc9	0.0098	0.0934	0.1166	x
nup60∆ ecm11K5R/K101R-myc9	<0.0001	0.3476	0.0001	0.0047	x
*PD = parental ditype; NPD = non-parental ditype; TT = tetratype

## Sheet: Figure 3I
Figure 3I - spore autonomous fluorescence assay of E3-ligase null mutants
	Average genetic distance ± SD (cM)	p value (to wild type ref)	# of experiments	Total # tetrads	Sum of events PD:NPD:TT*	Non-disjunction events (%)
wild type	16.99 ± 0.86		3	1522	1010:1:511	0
siz1∆	16.75 ± 2.90	0.9962	3	1514	1056:10:447	0.07
siz2∆	20.663 ± 1.01	0.0803	3	1524	908:3:611	0.13
siz1∆ siz2∆	22.71 ± 1.46	0.0102	3	1514	864:8:638	0.26
*PD = parental ditype; NPD = non-parental ditype; TT = tetratype

## Sheet: Figure 3J
Figure 3J - spore autonomous fluorescence assay checking synthetic effects between nup60∆ and E3-ligase null mutants
	Average genetic distance ± SD (cM)	p value (to wild type ref)	# of experiments	Total # tetrads	Sum of events PD:NPD:TT*	Non-disjunction events (%)
wild type	16.17 ± 1.16		3	1500	1015:0:485	0
nup60∆	23.05 ± 0.85	0.0003	3	1500	858:10:631	0.07
siz1∆ siz2∆ nup60∆	22.89 ± 0.76	0.0003	3	1500	876:13:607	0.27
p value all comparisons	wild type	nup60∆	siz1∆ siz2∆ nup60∆
wild type	x
nup60∆	0.0003	x
siz1∆ siz2∆ nup60∆	0.0003	0.978	x
*PD = parental ditype; NPD = non-parental ditype; TT = tetratype

[truncated: 10 more sheets: Figure 3K, Figure 1C, Figure S1C, Figure 2K, Figure 1E , Figure 2C , Figure 4B, Figure 4E, Figure S3B , Figure S3D]
