# Supplementary material for: Synaptonemal complex SUMOylation is maintained by Nup60-dependent docking of Ulp1 at the nuclear periphery
Source: Cell Rep. Author manuscript; Available in PMC 2026 Jul 20. (PMC13384433; doi:10.1016/j.celrep.2026.117539)
Supplement: 3 [file NIHMS2190754-supplement-3.xlsx]

## Sheet: Summary Tables S2
Table_S2 - strains, primers, plasmids and microscopy settings used in the study. Related to Figures 1-4, S1-4
Strains	genotypes of all strains used in the study are listed
Primers	nucleotide sequence of all primers used in the study are listed
Plasmids	all plasmids used to modify our model organism are listed
Microscopy conditions	microscope settings used to image spreads and live cells are indicated

## Sheet: strains
Strains used in this study
Strain #	Genotype *,**	Used in Figure		* all strains are diploid SK1 derivatives (ho::LYS2 ura3 leu2::hisG trp1::hisG his3::hisG or ho::hisG leu2 ura3)
YML2776 / YML5909	MATa/MATα	1, S1		** different diploid strains with the same genotype were generated from mating of different haploids and used to confirm the reproducibility of phenotypes.
YML3315	MATa/MATα CEN8/CEN8::tdTomato-LEU2 ARG4/ARG4::Yellow-URA3 THR1/THR1::Cerulean-TRP1	1, 2, 3, S1		*** The GFP tag is inserted at the C-terminus of Ulp1. For all non-marked ULP1WT-GFP or ulp1ΔN‑GFP strains, the GFP tag is inserted at amino acid 172.
YML4321 / YML8454	MATa/MATα mus81∆::HIS3 CEN8/CEN8::tdTomato-LEU2 ARG4/ARG4::Yellow-URA3 THR1/THR1::Cerulean-TRP1	S1
YML4534 / YML8692	MATa/MATα mlh1∆::KanMX CEN8/CEN8::tdTomato-LEU2 ARG4/ARG4::Yellow-URA3 THR1/THR1::Cerulean-TRP1	S1
YML5151	MATa/MATα ndt80∆::HIS3	3, S2
YML6920 / YML6970 YML8452 / YML8623	MATa/MATα nup60∆::KanMX CEN8/CEN8::tdTomato-LEU2 ARG4/ARG4::Yellow-URA3 THR1/THR1::Cerulean-TRP1	1, 2, 3, S1
YML6976 / YML8453 YML8622	MATa/MATα nup60∆::KanMX	1, S1
YML8122	MATa/MATα Siz1-myc9::KITRP1 cdc20::CLB2p-CDC20::KanMX6 cdc5::CLB2p-CDC5::HphMX4	4, S4
YML8124	MATa/MATα siz1∆::HphMX4 CEN8/CEN8::tdTomato-LEU2 ARG4/ARG4::Yellow-URA3 THR1/THR1::Cerulean-TRP1	3
YML8350	MATa/MATα Siz1-myc9::KITRP1 cdc20::CLB2p-CDC20::KanMX6	4, S4
YML8352 / YML8354	MATa/MATα mlh1∆::KanMX nup60∆::KanMX CEN8/CEN8::tdTomato-LEU2 ARG4/ARG4::Yellow-URA3 THR1/THR1::Cerulean-TRP1	S1
YML8355 / YML8356	MATa/MATα mus81∆::HIS3 nup60∆::KanMX CEN8/CEN8::tdTomato-LEU2 ARG4/ARG4::Yellow-URA3 THR1/THR1::Cerulean-TRP1	S1
YML8357	MATa/MATα mus81∆::HIS3 nup60∆::KanMX	S1
YML8362	MATa/MATα mlh1∆::KanMX nup60∆::KanMX	S1
YML8450	MATa/MATα mus81∆::HIS3	S1
YML8536	MATa/MATα mlh1∆::KanMX	S1
YML8906	MATa/MATα nup2∆::KanMX	1
YML8999 / YML9000	MATa/MATα nup2∆::KanMX CEN8/CEN8::tdTomato-LEU2 ARG4/ARG4::Yellow-URA3 THR1/THR1::Cerulean-TRP1	1
YML9638 / YML9727	MATa/MATα Ulp1WT-GFP CEN8/CEN8::tdTomato-LEU2 ARG4/ARG4::Yellow-URA3 THR1/THR1::Cerulean-TRP1	2
YML9635 / YML9711	MATa/MATα ulp1∆N-GFP CEN8/CEN8::tdTomato-LEU2 ARG4/ARG4::Yellow-URA3 THR1/THR1::Cerulean-TRP1	2
YML9646	MATa/MATα LEU2/leu2:: ulp1∆N-GFP::LEU2 ULP1/ulp1∆::KanMX (endogenous) THR1/THR1::Cerulean-TRP1 CEN8/CEN8::tdTomato-LEU2 ARG4/ARG4::Yellow-URA3	2
YML9707	MATa/MATα LEU2/leu2::Ulp1WT-GFP::LEU2 ULP1/ulp1∆::KanMX (endogenous) THR1/THR1::Cerulean-TRP1 CEN8/CEN8::tdTomato-LEU2 ARG4/ARG4::Yellow-URA3	2
YML9807	MATa/MATα siz1∆::HphMX4 siz2∆::TRP1 CEN8/CEN8::tdTomato-LEU2 ARG4/ARG4::Yellow-URA3 THR1/THR1::Cerulean-TRP1	3
YML9812	MATa/MATα siz2∆::TRP1 CEN8/CEN8::tdTomato-LEU2 ARG4/ARG4::Yellow-URA3 THR1/THR1::Cerulean-TRP1	3
YML9829	MATa/MATα Siz2-myc9::KITRP1 cdc20::CLB2p-CDC20::KanMX6	4
YML9849	MATa/MATα Siz2-myc9::KITRP1 cdc20::CLB2p-CDC20::KanMX6 cdc5::CLB2p-CDC5::HphMX4	4
YML10473	MATa/MATα nup60∆::KanMX4 ndt80∆::HIS3	3, S2
YML10816 / YML10817 / YML17/19	MATa/MATα Ecm11-K5R&K101R-myc9::KITRP1 nup60∆::KanMX4 CEN8/CEN8::tdTomato-LEU2 ARG4/ARG4::Yellow-URA3 THR1/THR1::Cerulean-TRP1	3
YML10818 / YML10820 / YML10821	MATa/MATα Ecm11-myc9::KITRP1 CEN8/CEN8::tdTomato-LEU2 ARG4/ARG4::Yellow-URA3 THR1/THR1::Cerulean-TRP1	3
YML10822 / YML10823 / YML10824	MATa/MATα Ecm11-K5R&K101R-myc9::KITRP1 CEN8/CEN8::tdTomato-LEU2 ARG4/ARG4::Yellow-URA3 THR1/THR1::Cerulean-TRP1	3
YML11944	MATa/MATα ndt80Δ::NatMX4 ura3::PGPD-GAL4-ER-URA3 ULP1/KanMX4::pGAL1-ulp1∆N-GFP	3, S2
YML11946	MATa/MATα ndt80Δ::NatMX4 ura3::PGPD-GAL4-ER-URA3 ULP1/KanMX4::pGAL1-Ulp1WT-GFP	S2
YML12067 / YML12068 / YML12069	MATa/MATα Ulp1WT-GFP nup60∆::KanMX4 CEN8/CEN8::tdTomato-LEU2 ARG4/ARG4::Yellow-URA3 THR1/THR1::Cerulean-TRP1	2
YML12070 / YML12071 / YML12072	MATa/MATα nup60∆::KanMX4 Nup84-VH16-URA CEN8/CEN8::tdTomato-LEU2 ARG4/ARG4::Yellow-URA3 THR1/THR1::Cerulean-TRP1	2
YML12076 / YML12077 / YML12078	MATa/MATα Ulp1WT-GFP nup60∆::KanMX4 Nup84-VH16-URA CEN8/CEN8::tdTomato-LEU2 ARG4/ARG4::Yellow-URA3 THR1/THR1::Cerulean-TRP1	2
YML12207 / YML12208 / YML12209	MATa/MATα Ulp1WT-GFP Nup84-VH16-URA CEN8/CEN8::tdTomato-LEU2 ARG4/ARG4::Yellow-URA3 THR1/THR1::Cerulean-TRP1	2
YML12446	MATa/MATα Ulp1WT-GFP Nup84-VH16-URA ndt80∆::HIS3 ura3::GALp-CDC5ha3-URA3 his3::GPDp-GAL4(484).ER-HIS3	4, S3
YML12697	MATa/MATα ulp1∆N-GFP ndt80Δ::NatMX4 ura3::PGPD-GAL4-ER-URA3	3, S2
YML12332	MATa/MAT Siz1-myc9::KITRP1 ndt80∆::HIS3 natNT2::PCUP1-1-CDC5	4
YML12333	MATa/MAT Siz2-myc9::KITRP1 ndt80∆::HIS3 natNT2::PCUP1-1-CDC5	4
YML12448	MATa/MAT Nup84-VH16-URA ndt80∆::HIS3 ura3::GALp-CDC5ha3-URA3 his3::GPDp-GAL4(484).ER-HIS3	4
YML15251	MATa/MATα nup60∆::KanMX4 ndt80∆::NatMX4 Ulp1WT-GFP	S2
YML13104	MATa/MATα ndt80∆::HIS3 ecm11∆::KanMX4	S2
YML13244 / YML13261	MATa/MATα mlp1∆::HygMX mlp2∆::HygMX CEN8/CEN8::tdTomato-LEU2 ARG4/ARG4::Yellow-URA3 THR1/THR1::Cerulean-TRP1	1
YML14997 / YML14998	MATa/MATα seh1∆::HygMX CEN8/CEN8::tdTomato-LEU2 ARG4/ARG4::Yellow-URA3 THR1/THR1::Cerulean-TRP1	1
YML14999	MATa/MATα seh1∆::HygMX	1
YML15000	MATa/MATα nup42∆::KanMX	1
YML15036	MATa/MATα siz1∆::HphMX4 siz2∆::TRP1 nup60∆::KanMX4 CEN8/CEN8::tdTomato-LEU2 ARG4/ARG4::Yellow-URA3 THR1/THR1::Cerulean-TRP1	3
YML15042	MATa/MATα siz1∆::HphMX4 siz2∆::TRP1 ulp1∆N-GFP nup60∆::KanMX4 CEN8/CEN8::tdTomato-LEU2 ARG4/ARG4::Yellow-URA3 THR1/THR1::Cerulean-TRP1	3
YML15043 / YML15046	MATa/MATα nup42∆::KanMX CEN8/CEN8::tdTomato-LEU2 ARG4/ARG4::Yellow-URA3 THR1/THR1::Cerulean-TRP1	1
YML15076	MATa/MATα mlp1∆::HygMX mlp2∆::HygMX	1
YML15097	MATa/MATα mlp2∆::HygMX	1
YML15100	MATa/MATα mlp1∆::HygMX	1
YML15101 / YML15103	MATa/MATα mlp1∆::HygMX CEN8/CEN8::tdTomato-LEU2 ARG4/ARG4::Yellow-URA3 THR1/THR1::Cerulean-TRP1	1
YML15104 / YML15106	MATa/MATα mlp2∆::HygMX CEN8/CEN8::tdTomato-LEU2 ARG4/ARG4::Yellow-URA3 THR1/THR1::Cerulean-TRP1	1
YML15108	MATa/MATα Ulp1WT-GFP ndt80∆::HIS3 ura3::GALp-CDC5ha3-URA3 his3::GPDp-GAL4(484).ER-HIS3	4, S2, S3
YML15281 / YML15282 / YML15283	MATa/MATα ulp1∆N-GFP nup60∆::KanMX4 CEN8/CEN8::tdTomato-LEU2 ARG4/ARG4::Yellow-URA3 THR1/THR1::Cerulean-TRP1	2
YML18118	ULP2-myc9-AID31-114::HphNT1 cdc20::CLB2p-CDC20::KanMX6	S4
YML18119	ULP2-myc9-AID31-114::HphNT1 cdc20::CLB2p-CDC20::KanMX6 cdc5::CLB2p-CDC5::HphMX4	S4
UB13503	MATa/MATα POM34-GFP::KanMX HTB1-mCherry::HISMX6	S3
UB14646	MATa/MATα NUP60-GFP::KanMX HTB1-mCherry::HISMX6	S3
UB29048***	MATa/MATα ULP1WT-GFP::KanMX HTB1-mCherry::HISMX6	S3
UB29624***	MATa/MATα ULP1WT-GFP::KanMX HTB1/HTB1-mCherry::HISMX6	2
UB29652***	MATa/MATα ULP1WT-GFP::KanMX HTB1/HTB1-mCherry::HISMX6 nup60∆::HphNT1	2
UB29896***	MATa/MATα ndt80::LEU2 ULP1WT-GFP::KanMX HTB1-mCherry::HISMX6 trp1::pCUP1-CDC5-3xFLAG-10xHIS::TRP1	4, S3
UB29900***	MATa/MATα ndt80::LEU2 ULP1WT-GFP::KanMX HTB1-mCherry::HISMX6 trp1::pCUP1-cdc5[KD]-3xFLAG-10xHIS::TRP1	4
UB30434***	MATa/MATα ndt80::LEU2 ULP1WT-GFP::KanMX HTB1-mCherry::HISMX6 trp1::pCUP1-CDC5-3xFLAG-10xHIS::TRP1 nup609A (unmarked)	S3
UB31449	MATa/MATα ZIP1::GFP(700) SPC42-mCherry::NatMX	1
UB37124	MATa/MATα ZIP1::GFP(700) SPC42-mCherry::NatMX nup60∆::HphNT1	1
UB41286***	MATa/MATα ndt80::LEU2 ULP1WT-GFP::KanMX HTB1-mCherry::HISMX6 trp1::pCUP1-CDC5-3xFLAG-10xHIS::TRP1 NUP84-VH16::URA3	4
UB48853	MATa /MATalpha ULP1WT-GFP ZIP1::mCherry(700) SPC42-mCherry::NatMX	S3
UB48855	MATa/MATα ULP1WT::GFP ZIP1::mCherry(700) SPC42-mCherry::NatMX NUP84-VH16::URA3	S3

## Sheet: primers
Primers used for deletion and C-terminal tagging in this sutdy
Construct name	Forward primer	Reverse primer
ULP1WT-GFP	AAGATTTATTGCCCATTTGATTTTAACCGACGCTTTAAAAcggatccccgggttaattaa	TTCTACTTATGTATAATAATTGTATATTATAAAAGAATAAgaattcgagctcgtttaaac
NUP84-VH16	GTATCTGGATCTCGTTGCTCGCACAGCAACCCTTTCGAATggtgacggtgctggttta	TTACTTAAAATATAAACTTATTCTGCAATACATTAATTGAtcgatgaattcgagctcg
nup60∆	GGTGTCGTTAATTGTTCTGA	TTATAAGAGCCGCTAAAGGT
nup2∆	TAAAGCATCGTGTGGTAAAC	GCTCAACTATAACCTTGAGCTA
nup42∆	CAATAGATGAGCGCACAATG	GGTTGGAGATGAAATTAATGC
mlp1∆	GAAGCTACACAAATAGTCAGTAACGCCACATTTTAGGATAcggatccccgggttaattaa	AAGGTTTAGTTTGTATTGATCCCTTGTTTTTACTATCTCCTgaattcgagctcgtttaaac
mlp2∆	AATTTAAGGCGAAAGAACACTGGGCGGAAGCAAACCGGCAcggatccccgggttaattaa	GATGTTTCATATTTATATAATTACATTGTTTAATATTACAgaattcgagctcgtttaaac
seh1∆	ACTAAGGAAGAAGAAGAACGACCCAATAATATTTCTGAATcggatccccgggttaattaa	AAGTACCAATATATAATGTTATGTATACATATATTCTTATgaattcgagctcgtttaaac
SIZ1-Myc9	TAATGGGTACATGGAAAACGCAAGATTATGGAAAGAAATACAACAGTGGTtccggttctgctgctag	AAATATTTCATGAAAGAGCTGGACGGAACCGTCCAATTTTAGCCTCGTTTcctcgaggccagaagac
SIZ2-Myc9	TTAACACATCGGCTCAAGATAACTCGGAAGTGGTCGATTTAACATCAGATtccggttctgctgctag	AAATAAAAATAGAATACAATCGGAAAGGAAAGAAATCAAAAGACGGTTAAcctcgaggccagaagac
ecm11∆	ACACTGCTCACTTAGTGCTG	TTTCATTGAGGACTCTCCTT
ECM11-Myc9	GAAAAATTAAGAAAGTTAAAACTTTGGCTAATGAAATTCTCAATATTATAtccggttctgctgctag	TAAGCATTTTGTTACTGAATATAGCACCTTTGATCAACTTTATGAAGCGTcctcgaggccagaagac
ecm11K5R-Myc9	aagaacatccctcaaatgactgttataaggacagaaccaacaac	TTGGTTAAATCTTTGGGTTT
ecm11K101R-Myc9	ggtctataatgatacaccaggtataagaacagaacatacagcgtttc	TTGGTTAAATCTTTGGGTTT
Cloning YIplac	gcgtttCCTGCAGGCCCAGCCTTCGTTACCCCGTA	gggggGGTACCccgCTTAGCACGTATCTACAGTT
ulp1∆	TTTCAAAATTCAAAATGCAC	ATCTAAATTGAGCTGGTGCT
Ulp2-AID31-114-myc9	TTTGGGATGAGGGCAGAGATAATCCTATACTCTTGGAAGATGAAGACCCTCGTACGCTGCAGGTCGAC	AAATAAAGAGGAAAAGAATAAAAAATATAAAACTATGCGTGCGAGTGCTTATCGATGAATTCGAGCTCG

## Sheet: plasmids
Plasmids used in this study
Plasmid Name	Description
pUB4	pFA6a-GFP(S65T)-KanMX6; Addgene #39292
pUB1707	pFA6a–link–VH16–CaURA3
pML33	pHyg-AID31-114-9myc
pML67	pUC19-Myc9-KITRP1
pML764	YIplac128; ATCC #87592
pML924	Zip1-mCherry2(700)
pML976	YIplac128-Ulp1WT-GFP
pML977	YIplac128-ulp1ΔN-GFP

## Sheet: imaging conditions
Imaging conditions used for live-cell maging in this study
Figure	RFP	GFP	POL	Time Interval	Sectioning
				(for live imaging)
S3B (Nup60-GFP, Pom34-GFP)	10%T, 0.025s	10%T, 0.025s	32%T, 0.1s	15 minutes	1 μm, 8 sections
	EX: 575/25	EX: 475/28
	EM: 632/60	EM: 523/36
1D-F, S1E-G	10%T, 0.025s	10%T, 0.025s	32%T, 0.1s	15 minutes	1 μm, 4 sections
	EX: 575/25	EX: 475/28
	EM: 632/60	EM: 523/36
2B, 2C, 4A-B, 4D-E, S3A-B (Ulp1-GFP), S3C-D	10%T, 0.025s	32%T, 0.025s	32%T, 0.1s	15 minutes	1 μm, 8 sections
	EX: 575/25	EX: 475/28
	EM: 632/60	EM: 523/36
S3K-L	32%T, 0.025s	10%T, 0.025s	32%T, 0.1s	15 minutes	1 μm, 4 sections
	EX: 575/25	EX: 475/28
	EM: 632/60	EM: 523/36
Imaging conditions used for chromosome spreads in this stuy
Figure	TRITC	GFP	DAPI	sectioning
1G	-	32%T,	32%T,	0.1 µm, 30 sections
		0.02 s	0.025 s
		EX:475/28	390/18
		EM:526/52	433/47
1H-I	32%T,	32%T	32%T,	0.1 µm, 30 sections
	0.075 s	0.025 s	0,05 s
	EX:542/27	EX:475/28	EX:390/18
	EM:588/47	EM:526/52	EM:433/47
S4C-D	50%T,	10%T	32%T,	0.1 µm, 30 sections
	0.05 s	0.04 s	0,1 s
	EX:542/27	EX:475/28	EX:390/18
	EM:588/47	EM:526/52	EM:433/47
